# Supplementary material for: Platelet GPIIb supports initial pulmonary retention but inhibits subsequent proliferation of melanoma cells during hematogenic metastasis
Source: PLoS One. 2017 Mar 2;12(3):e0172788. doi: 10.1371/journal.pone.0172788 (PMC5333841; doi:10.1371/journal.pone.0172788)
Supplement: S1 Videos — Images were taken using a Cellvizio confocal laser scanning fibre bundle microscope with a MiniO Proflex microprobe. Optical penetration depth was 150μm. a) Imaging of GPIIb+/+ (WT) mouse, b) GPIIb-/- littermate. (ZIP) [file pone.0172788.s005.zip]

Archive with 5 entries (4 files):
- suppl video 1a_IVM lung GPIIb WT.avi
- __MACOSX/
- __MACOSX/._suppl video 1a_IVM lung GPIIb WT.avi
- suppl video 1b_IVM lung GPIIb KO.avi
- __MACOSX/._suppl video 1b_IVM lung GPIIb KO.avi
